# Supplementary material for: Anticholinesterase and Antityrosinase Secondary Metabolites from the Fungus Xylobolus subpileatus
Source: Molecules. 2023 Dec 30;29(1):213. doi: 10.3390/molecules29010213 (PMC10780293; doi:10.3390/molecules29010213)
Supplement: Supplementary file 1 [file molecules-29-00213-s001.zip]

Archive with 1 entries (1 files):
- molecules-2747628-supplementary.pdf
